# Supplementary material for: Characterization of Mesenchymal and Neural Stem Cells Response to Bipolar Microsecond Electric Pulses Stimulation
Source: Int J Mol Sci. 2024 Dec 27;26(1):147. doi: 10.3390/ijms26010147 (PMC11720446; doi:10.3390/ijms26010147)
Supplement: Supplementary file 1 [file ijms-26-00147-s001.zip]

Archive with 1 entries (1 files):
- ijms-3284999-supplementary.pdf
